# Supplementary material for: GWAS combined with linkage analysis reveals major QTLs and candidate genes of salt tolerance in Japonica rice seedlings
Source: Front Plant Sci. 2024 Nov 1;15:1462856. doi: 10.3389/fpls.2024.1462856 (PMC11563981; doi:10.3389/fpls.2024.1462856)
Supplement: Supplementary file 5 [file Table1.xlsx]

## Sheet: Table S1
Table S1. Data statistics of salt tolerance related traits of RIL lines and 295 materials.
Traits	Parents			RILs							295 rice accessions
	WD	CD		Mean	SD	Range	Skewness	Kurtosis	CV (%)		Mean	SD	Range	Skewness	Kurtosis	CV (%)
RRL	0.81	0.68		0.66	0.11	0.37-0.87	-0.36	-0.31	17.05		0.7	0.1	0.39-0.88	-0.67	0.51	13.65
RRN	0.83	0.57		0.71	0.1	0.44-0.88	-0.61	-0.02	13.89		0.71	0.09	0.41-0.88	-0.69	0.54	12.79
RRFW	0.79	0.59		0.68	0.12	0.40-0.89	-0.41	-0.57	17.22		0.69	0.1	0.38-0.87	-0.7	0.02	14.74
RRDW	0.74	0.54		0.65	0.12	0.39-0.89	-0.13	-0.51	17.78		0.67	0.1	0.39-0.87	-0.43	0.13	14.71
RRL: relative root length; RRN: relative root number; RRFW: relative root fresh weight; RRDW: relative root dry weight.
CV: Indicates the coefficient of variation.
