# Supplementary material for: GWAS combined with linkage analysis reveals major QTLs and candidate genes of salt tolerance in Japonica rice seedlings
Source: Front Plant Sci. 2024 Nov 1;15:1462856. doi: 10.3389/fpls.2024.1462856 (PMC11563981; doi:10.3389/fpls.2024.1462856)
Supplement: Supplementary file 6 [file Table2.xlsx]

## Sheet: Table S2
Table S2 Functional annotation of the genes in the candidate region.
Gene accession	Functional annotation
LOC_Os02g36870	YGL010w, putative, expressed
LOC_Os02g36880	No apical meristem protein, putative, expressed
LOC_Os02g36890	MYB family transcription factor, putative, expressed
LOC_Os02g36910	transposon protein, putative, unclassified
LOC_Os02g36924	OsMADS27 - MADS-box family gene with MIKCc type-box, expressed
LOC_Os02g36940	uncharacterized Cys-rich domain containing protein, putative, expressed
LOC_Os02g36950	uncharacterized Cys-rich domain containing protein, putative, expressed
LOC_Os02g36960	choline transporter-related, putative, expressed
LOC_Os02g36974	14-3-3 protein, putative, expressed
LOC_Os02g36990	dynein light chain type 1 family protein, putative, expressed
LOC_Os02g37000	mitochondrial prohibitin complex protein 1, putative, expressed
LOC_Os02g37010	flavin-containing monooxygenase family protein, putative, expressed
LOC_Os02g37020	expressed protein
LOC_Os02g37030	protein binding protein, putative, expressed
LOC_Os02g37050	phosphatidylinositolglycan class N family protein, expressed
LOC_Os02g37060	photosystem II 5 kDa protein, chloroplast precursor, putative, expressed
LOC_Os02g37070	expressed protein
LOC_Os02g37080	ASC1, putative, expressed
LOC_Os02g37090	hydrolase, alpha/beta fold family domain containing protein, expressed
LOC_Os02g37094	expressed protein
LOC_Os02g37100	expressed protein
LOC_Os02g37109	vegetative cell wall protein gp1 precursor, putative, expressed
