# Supplementary material for: GWAS combined with linkage analysis reveals major QTLs and candidate genes of salt tolerance in Japonica rice seedlings
Source: Front Plant Sci. 2024 Nov 1;15:1462856. doi: 10.3389/fpls.2024.1462856 (PMC11563981; doi:10.3389/fpls.2024.1462856)
Supplement: Supplementary file 7 [file Table3.xlsx]

## Sheet: Table S3
Table S3 Primers for qRT-PCR.
Gene accession	Forward primers (5'-3')	Reverse primers (5'-3')
LOC_Os02g36870	CGTGAAGTGTGATTTGGAAGTT	GACATGTTAACACAGTTCCGTC
LOC_Os02g36880	CCCTCTGGGCCTATTGAAATAT	AACACAATCAATAATCGGTGGC
LOC_Os02g36890	GGAGGACGACGACGACAAGG	TCGGAAGTCAACGACGAGGAA
LOC_Os02g36924	GTGAGAGATCGATCGAGATAGC	CAAAACTTAAGCTCCGAGTTGG
LOC_Os02g36950	CAGCTTACTACGTGCCTACATA	CAGATTGCATTACGCGTACTAT
LOC_Os02g36960	GTTGTCGAAAGTGCAGTTACAT	GGTGTAGTGCTTCTGACATTTG
LOC_Os02g36974	GGTTTCTTCGATGTAAATCCCG	GAAACCGCTTATCACACATACC
LOC_Os02g36990	AAGGAATTCGACGCAACATATG	ACATCGGCTGCAGATTAATTTC
LOC_Os02g37000	GCTCGGTGAATGAATCATCATC	GGGATCCAATAATACCATGAAGTG
LOC_Os02g37060	ACAACTGAGCTGTGGTTAGAG	GACAGTCTAATCAGAGCTCGAA
LOC_Os02g37080	CCGTCTCACATATTTTCCGTTC	AGTCAGATCGAACATCATCTCC
LOC_Os02g37109	GTTCGAGATGGCAAATTTGAGT	CGATTAAGAACAAGGCACGTAG
Actin1	TGGCATCTCTCAGCACATTCC	TGCACAATGGATGGGTCAGA
